# Supplementary material for: Data on HepG2 cells changes following exposure to cadmium sulphide quantum dots (CdS QDs)
Source: Data Brief. 2016 Dec 31;11:72–97. doi: 10.1016/j.dib.2016.12.051 (PMC5257030; doi:10.1016/j.dib.2016.12.051)
Supplement: Supplementary file 1 — Supplementary material [file mmc1.zip]

Archive with 8 entries (8 files):
- coi_disclosure_Buschini.pdf
- coi_disclosure_Carubbi.pdf
- coi_disclosure_Iannotta.pdf
- coi_disclosure_Maestri.pdf
- coi_disclosure_Marmiroli.pdf
- coi_disclosure_MarmiroliM.pdf
- coi_disclosure_Paesano.pdf
- coi_disclosure_Perotti.pdf
